# Supplementary material for: IDO Downregulation Induces Sensitivity to Pemetrexed, Gemcitabine, FK866, and Methoxyamine in Human Cancer Cells
Source: PLoS One. 2015 Nov 18;10(11):e0143435. doi: 10.1371/journal.pone.0143435 (PMC4651508; doi:10.1371/journal.pone.0143435)
Supplement: S1 Table — (XLSX) [file pone.0143435.s001.xlsx]

## Sheet: Sheet1
S1 Table A: Minimal Data Set For All Experiments
Figure 1A	clone NC-3	clone NC-3	clone NC-3	clone NC-10	clone NC-10	clone NC-10	clone NC-30	clone NC-30	clone NC-30	clone 2-6	clone 2-6	clone 2-6	clone 2-18	clone 2-18	clone 2-18
No IFNg No drug	95.0829	103.207	101.71	101.775	98.0342	100.191	99.1793	95.9731	104.848	98.173	99.4501	102.377	95.9189	99.2048	104.876
No IFNg FK866	52.368	64.3655	60.1517	65.929	65.7243	60.7844	39.7015	34.9723	35.8565	63.4396	65.9748	60.7086	59.4165	59.1648	59.2142
Figure 1B	clone NC-3	clone NC-3	clone NC-3	clone NC-10	clone NC-10	clone NC-10	clone NC-30	clone NC-30	clone NC-30	clone 2-6	clone 2-6	clone 2-6	clone 2-18	clone 2-18	clone 2-18
+IFNg No drug	97.2145	104.501	98.2841	104.687	94.3958	100.917	99.3236	103.07	97.6063	101.811	100.617	97.5727	100.959	95.5171	103.524
(+)IFNg FK866	121.608	110.263	110.671	92.7538	90.4014	83.3247	84.9366	84.4664	79.3144	71.9226	74.5456	79.1541	75.5456	76.3565	75.4423
Figure 1C	Scr shRNA	Scr shRNA	Scr shRNA	Scr shRNA	Scr shRNA	Scr shRNA	Scr shRNA	Scr shRNA	Scr shRNA	anti-IDO shRNA	anti-IDO shRNA	anti-IDO shRNA	anti-IDO shRNA	anti-IDO shRNA	anti-IDO shRNA
FK866 (No IFN)	52.368	64.3655	60.1517	65.929	65.7243	60.7844	39.7015	34.9723	35.8565	63.4396	65.9748	60.7086	59.4165	59.1648	59.2142
FK866 (+IFN)	121.608	110.263	110.671	92.7538	90.4014	83.3247	84.9366	84.4664	79.3144	71.9226	74.5456	79.1541	75.5456	76.3565	75.4423
Figure 1D	IDO Protein	Proliferation
NC3	0.798316	114.181
NC10	0.589653	88.8266
NC30	0.566439	82.9058
2-6	0.127062	75.2074
2-18	0.0464881	75.7815
Figure 2A	clone NC-3	clone NC-3	clone NC-3	clone NC-10	clone NC-10	clone NC-10	clone NC-30	clone NC-30	clone NC-30	clone 2-6	clone 2-6	clone 2-6	clone 2-18	clone 2-18	clone 2-18
No IFNg No drug	110.116	100.978	88.9061	94.6123	99.5836	105.804	112.662	93.6835	93.655	97.2739	100.86	101.866	92.3193	101.145	106.536
No IFNg MX (3 mM)	27.7228	29.0731	28.8971	37.2642	38.7001	37.4833	25.3014	24.8065	24.8119	37.2121	37.3196	39.2058	35.086	34.7191	33.9932
Figure 2B	clone NC-3	clone NC-3	clone NC-3	clone NC-10	clone NC-10	clone NC-10	clone NC-30	clone NC-30	clone NC-30	clone 2-6	clone 2-6	clone 2-6	clone 2-18	clone 2-18	clone 2-18
(+IFNg) No drug	109.653	102.27	88.0773	98.3894	87.103	114.508	106.857	98.4192	94.7237	102.249	95.3627	102.389	98.0206	99.5153	102.464
(+IFNg) MX (3 mM)	149.469	135.924	130.264	94.6055	88.4771	92.6442	155.409	159.31	144.155	21.9047	19.8281	18.7513	24.3764	23.4047	22.7047
Figure 2C	Scr shRNA	Scr shRNA	Scr shRNA	Scr shRNA	Scr shRNA	Scr shRNA	Scr shRNA	Scr shRNA	Scr shRNA	anti-IDO shRNA	anti-IDO shRNA	anti-IDO shRNA	anti-IDO shRNA	anti-IDO shRNA	anti-IDO shRNA
MX (3 mM) (No IFN)	27.7228	29.0731	28.8971	37.2642	38.7001	37.4833	25.3014	24.8065	24.8119	37.2121	37.3196	39.2058	35.086	34.7191	33.9932
MX (3 mM) (+IFN)	149.469	135.924	130.264	94.6055	88.4771	92.6442	155.409	159.31	144.155	21.9047	19.8281	18.7513	24.3764	23.4047	22.7047
Figure 2D	IDO Protein	Proliferation
NC3	0.798316	138.552
NC10	0.589653	91.9089
NC30	0.566439	152.958
2-6	0.127062	20.1613
2-18	0.0464881	23.4952
Figure 3A	clone NC-3	clone NC-3	clone NC-3	clone NC-10	clone NC-10	clone NC-10	clone NC-30	clone NC-30	clone NC-30	clone 2-6	clone 2-6	clone 2-6	clone 2-18	clone 2-18	clone 2-18
No IFNg No drug	93.3102	100.653	106.037	99.9576	101.46	98.582	97.4871	99.6271	102.886	97.2065	102.438	100.356	94.3176	104.162	101.521
No IFNg Alimta 200 nM	9.13147	8.7107	8.13401	7.22817	7.02092	7.06922	8.40319	8.0658	7.85039	7.06225	7.16261	6.53895	9.87129	10.6344	9.96414
Figure 3B	clone NC-3	clone NC-3	clone NC-3	clone NC-10	clone NC-10	clone NC-10	clone NC-30	clone NC-30	clone NC-30	clone 2-6	clone 2-6	clone 2-6	clone 2-18	clone 2-18	clone 2-18
(+IFNg) No drug	98.2683	97.4869	104.245	98.5573	99.3316	102.111	94.8401	95.3457	109.814	101.025	100.632	98.3438	100.102	100.102	99.7969
(+IFNg) Pemetrexed 200 nM	28.0976	32.0473	34.0458	36.3161	32.7927	34.5814	44.3156	45.6136	45.4225	14.5658	14.7258	15.2107	21.1582	19.1183	20.8536
Figure 3C	Scr shRNA	Scr shRNA	Scr shRNA	Scr shRNA	Scr shRNA	Scr shRNA	Scr shRNA	Scr shRNA	Scr shRNA	anti-IDO shRNA	anti-IDO shRNA	anti-IDO shRNA	anti-IDO shRNA	anti-IDO shRNA	anti-IDO shRNA
Pemetrexed 200 nM (No IFN)	9.13147	8.7107	8.13401	7.22817	7.02092	7.06922	8.40319	8.0658	7.85039	7.06225	7.16261	6.53895	9.87129	10.6344	9.96414
Pemetrexed 200 nM (+IFN)	28.0976	32.0473	34.0458	36.3161	32.7927	34.5814	44.3156	45.6136	45.4225	14.5658	14.7258	15.2107	21.1582	19.1183	20.8536
Figure 4A	clone NC-3	clone NC-3	clone NC-3	clone NC-10	clone NC-10	clone NC-10	clone NC-30	clone NC-30	clone NC-30	clone 2-6	clone 2-6	clone 2-6	clone 2-18	clone 2-18	clone 2-18
No IFNg No drug	110.116	100.978	88.9061	94.6123	99.5836	105.804	112.662	93.6835	93.655	97.2739	100.86	101.866	92.3193	101.145	106.536
No IFNg Pemetrexed + MX	12.4811	10.5801	10.3506	10.5224	9.82528	9.35047	9.3783	9.67549	9.503	11.0547	11.0107	10.4408	14.0732	14.7806	15.5308
Figure 4B	clone NC-3	clone NC-3	clone NC-3	clone NC-10	clone NC-10	clone NC-10	clone NC-30	clone NC-30	clone NC-30	clone 2-6	clone 2-6	clone 2-6	clone 2-18	clone 2-18	clone 2-18
(+IFNg) No drug	109.653	102.27	88.0773	98.3894	87.103	114.508	106.857	98.4192	94.7237	102.249	95.3627	102.389	98.0206	99.5153	102.464
(+IFNg) Pemetrexed + MX	94.5137	99.56	90.8632	50.2671	47.633	45.3863	118.629	104.302	103.324	16.2549	14.2935	12.9519	16.3663	14.4207	12.7445
Figure 4C	Scr shRNA	Scr shRNA	Scr shRNA	Scr shRNA	Scr shRNA	Scr shRNA	Scr shRNA	Scr shRNA	Scr shRNA	anti-IDO shRNA	anti-IDO shRNA	anti-IDO shRNA	anti-IDO shRNA	anti-IDO shRNA	anti-IDO shRNA
Pemetrexed + MX (No IFN)	12.4811	10.5801	10.3506	10.5224	9.82528	9.35047	9.3783	9.67549	9.503	9.84478	10.1087	9.02589	11.0547	11.0107	10.4408
Pemetrexed + MX (+IFN)	94.5137	99.56	90.8632	50.2671	47.633	45.3863	118.629	104.302	103.324	16.2549	14.2935	12.9519	16.3663	14.4207	12.7445
Figure 4D	IDO Protein	Proliferation
NC3	0.798316	94.979
NC10	0.589653	47.7621
NC30	0.566439	108.751
2-6	0.127062	14.5001
2-18	0.0464881	14.5105
Figure 5A	clone NC-3	clone NC-3	clone NC-3	clone NC-10	clone NC-10	clone NC-10	clone NC-30	clone NC-30	clone NC-30	clone 2-6	clone 2-6	clone 2-6	clone 2-18	clone 2-18	clone 2-18
No IFNg No drug	108.92	104.281	86.7996	108.986	97.9319	93.0825	94.1707	102.063	103.766	95.6791	102.63	101.691	100.437	105.905	93.6582
No IFNg Gemcitabine	50.3178	55.6339	46.7226	48.2118	50.5813	50.7591	37.9215	38.3954	38.8146	43.3211	45.4237	45.0837	37.2385	34.9177	41.5791
Figure 5B	clone NC-3	clone NC-3	clone NC-3	clone NC-10	clone NC-10	clone NC-10	clone NC-30	clone NC-30	clone NC-30	clone 2-6	clone 2-6	clone 2-6	clone 2-18	clone 2-18	clone 2-18
(+IFNg) No drug	103.79	98.0904	98.12	94.499	101.866	103.635	102.559	96.1669	101.275	100.379	101.413	98.2089	92.2215	104.159	103.62
(+IFNg) Gemcitabine	42.4749	38.2582	37.6735	38.1068	37.2086	41.0275	56.0778	52.4076	53.9457	22.8309	22.5681	16.1486	19.5706	22.1455	20.1397
Figure 5C	Scr shRNA	Scr shRNA	Scr shRNA	Scr shRNA	Scr shRNA	Scr shRNA	Scr shRNA	Scr shRNA	Scr shRNA	anti-IDO shRNA	anti-IDO shRNA	anti-IDO shRNA	anti-IDO shRNA	anti-IDO shRNA	anti-IDO shRNA
Gemcitabine (No IFN)	50.3178	55.6339	46.7226	48.2118	50.5813	50.7591	37.9215	38.3954	38.8146	43.3211	45.4237	45.0837	37.2385	34.9177	41.5791
Gemcitabine (+IFN)	42.4749	38.2582	37.6735	38.1068	37.2086	41.0275	56.0778	52.4076	53.9457	22.8309	22.5681	16.1486	19.5706	22.1455	20.1397
Figure 5D	clone NC-3	clone NC-3	clone NC-3	clone NC-10	clone NC-10	clone NC-10	clone NC-30	clone NC-30	clone NC-30	clone 2-6	clone 2-6	clone 2-6	clone 2-18	clone 2-18	clone 2-18
No IFNg No drug	98.825	100.289	100.886	99.2262	101.294	99.4802	99.4089	100.34	100.251	99.2702	103.046	97.684	95.7722	105.544	98.6837
No IFNg 5FUdR 200 nM	6.34792	6.58929	7.02338	12.4763	12.4848	11.6786	11.1203	11.0209	11.1361	15.4513	13.8208	14.646	8.51229	8.7822	6.90595
Figure 5E	clone NC-3	clone NC-3	clone NC-3	clone NC-10	clone NC-10	clone NC-10	clone NC-30	clone NC-30	clone NC-30	clone 2-6	clone 2-6	clone 2-6	clone 2-18	clone 2-18	clone 2-18
+IFNg No drug	96.5386	110.434	93.0273	104.632	98.0103	97.3581	99.3868	97.4685	103.145	102.213	97.0923	100.695	97.9948	97.8105	104.195
+ IFNg 5FUdR 200 nM	23.5744	25.6367	24.352	46.7678	49.3768	46.9773	40.359	36.184	39.7195	56.1352	49.2458	42.3466	23.4195	23.7524	23.8794
Figure 5F	Scr shRNA	Scr shRNA	Scr shRNA	Scr shRNA	Scr shRNA	Scr shRNA	Scr shRNA	Scr shRNA	Scr shRNA	anti-IDO shRNA	anti-IDO shRNA	anti-IDO shRNA	anti-IDO shRNA	anti-IDO shRNA	anti-IDO shRNA
5FUdR (No IFNg)	6.34792	6.58929	7.02338	12.4763	12.4848	11.6786	11.1203	11.0209	11.1361	15.4513	13.8208	14.646	8.51229	8.7822	6.90595
5FUdR (+IFNg)	23.5744	25.6367	24.352	46.7678	49.3768	46.9773	40.359	36.184	39.7195	56.1352	49.2458	42.3466	23.4195	23.7524	23.8794
Figure 6A
NC - 3	95.7612	138.907	65.3316	87.8239	124.109	88.0671	9.23813	0.387823	0	3.43428	21.411	68.7662	8.29275	22.6565	21.2788	78.574		0
NC - 10	104.834	99.2995	95.8663	107.889	89.1179	102.993	6.2277	0	6.84834	4.37542	0.4089	0	0	12.2155	44.0867	0	53.6696	58.9825
NC - 30	88.317	113.65	98.0335	104.077	87.9856	107.937	11.0522	10.7476	10.8851	6.66179	15.4937	31.6003	0.883466	0	25.9431	48.9268	27.787	16.862
2 - 6	117.995	88.0506	93.9545				0	5.45225	8.61316				8.9216	0	10.1341
2 - 18	126.334	84.7336	88.9329	86.9442	83.3243	129.731	8.50536	3.98281	0	13.7587	10.1377	13.4592	15.15	0.632144	0	16.8525	5.74488	5.78757
Figure 6B	In the paper
Figure 6C	In the paper
Figure 7A	clone NC-3	clone NC-3	clone NC-3	clone NC-10	clone NC-10	clone NC-10	clone NC-30	clone NC-30	clone NC-30	clone 2-6	clone 2-6	clone 2-6	clone 2-18	clone 2-18	clone 2-18
No peme No siRNA	98.0464	101.136	100.818	103.72	101.397	94.8831	101.726	102.448	95.8256	105.53	92.1929	102.277	97.0997	103.358	99.5419
+ peme No siRNA	92.5595	94.0542	91.8027	90.9408	92.8852	93.923	93.9764	97.0734	96.8279	69.3832	67.8826	67.6107	85.4124	88.8946	89.9354
Figure 7B	clone NC-3	clone NC-3	clone NC-3	clone NC-10	clone NC-10	clone NC-10	clone NC-30	clone NC-30	clone NC-30	clone 2-6	clone 2-6	clone 2-6	clone 2-18	clone 2-18	clone 2-18
No peme ctl siRNA	104.394	99.2729	96.3334	95.5938	97.3072	107.099	98.78	101.526	99.6937	101.885	100.618	97.4972	95.0533	101.164	103.783
+ peme + TS siRNA #3	35.1257	29.7467	30.3181	54.2001	51.2784	45.4065	32.824	39.8573	38.6302	8.71836	9.31491	8.11293	0.512363	1.1613	1.27873
+ peme + TS siRNA #4	16.725	19.4337	14.3459	17.866	16.4152	17.1103	14.5182	13.9763	16.0428	8.91188	11.8458	12.572	16.2451	14.2487	14.0713
Figure 7C	Scr shRNA	Scr shRNA	Scr shRNA	Scr shRNA	Scr shRNA	Scr shRNA	Scr shRNA	Scr shRNA	Scr shRNA	anti-IDO shRNA	anti-IDO shRNA	anti-IDO shRNA	anti-IDO shRNA	anti-IDO shRNA	anti-IDO shRNA
No peme No siRNA	98.0464	101.136	100.818	103.72	101.397	94.8831	101.726	102.448	95.8256	105.53	92.1929	102.277	97.0997	103.358	99.5419
+ peme No siRNA	92.5595	94.0542	91.8027	90.9408	92.8852	93.923	93.9764	97.0734	96.8279	69.3832	67.8826	67.6107	85.4124	88.8946	89.9354
No peme ctl siRNA	104.394	99.2729	96.3334	95.5938	97.3072	107.099	98.78	101.526	99.6937	101.885	100.618	97.4972	95.0533	101.164	103.783
+ peme + TS siRNA #3	35.1257	29.7467	30.3181	54.2001	51.2784	45.4065	32.824	39.8573	38.6302	8.71836	9.31491	8.11293	0.512363	1.1613	1.27873
+ peme + TS siRNA #4	16.725	19.4337	14.3459	17.866	16.4152	17.1103	14.5182	13.9763	16.0428	8.91188	11.8458	12.572	16.2451	14.2487	14.0713
Figure 8A	clone NC-3	clone NC-3	clone NC-3	clone NC-10	clone NC-10	clone NC-10	clone NC-30	clone NC-30	clone NC-30	clone 2-6	clone 2-6	clone 2-6	clone 2-18	clone 2-18	clone 2-18
No 5FUdR No siRNA	102.747	98.0193	99.234	99.6072	99.3359	101.057	101.197	99.5262	99.2769	99.4994	105.26	95.2409	98.5436	96.2575	105.199
+ 5FUdR No siRNA	76.2133	79.8217	79.1674	75.2468	76.1787	73.8329	76.3379	81.0014	79.5578	94.9813	101.188	93.0689	90.5279	90.5262	89.2524
Figure 8B	clone NC-3	clone NC-3	clone NC-3	clone NC-10	clone NC-10	clone NC-10	clone NC-30	clone NC-30	clone NC-30	clone 2-6	clone 2-6	clone 2-6	clone 2-18	clone 2-18	clone 2-18
No 5FUdR ctl siRNA	98.2513	112.682	89.067	115.146	103.887	80.9666	90.3476	105.748	103.904	95.9369	105.354	98.7088	107.074	92.6271	100.299
+ 5FUdR + TS siRNA	58.1852	53.9509	52.1005	53.2712	53.6232	54.9042	72.0769	72.2524	74.3023	27.8962	31.4198	29.6297	14.7454	14.83	13.9808
+ 5FUdR + TS siRNA	50.0441	48.562	41.7225	71.7869	69.7567	68.6624	50.9506	54.9411	50.676	38.5741	39.758	44.3891	33.4187	32.6893	41.3356
Figure 8C	Scr shRNA	Scr shRNA	Scr shRNA	Scr shRNA	Scr shRNA	Scr shRNA	Scr shRNA	Scr shRNA	Scr shRNA	anti-IDO shRNA	anti-IDO shRNA	anti-IDO shRNA	anti-IDO shRNA	anti-IDO shRNA	anti-IDO shRNA
No 5FUdR No siRNA	102.747	98.0193	99.234	99.6072	99.3359	101.057	101.197	99.5262	99.2769	99.4994	105.26	95.2409	98.5436	96.2575	105.199
+ 5FUdR No siRNA	76.2133	79.8217	79.1674	75.2468	76.1787	73.8329	76.3379	81.0014	79.5578	94.9813	101.188	93.0689	90.5279	90.5262	89.2524
No 5FUdR ctl siRNA	98.2513	112.682	89.067	115.146	103.887	80.9666	90.3476	105.748	103.904	95.9369	105.354	98.7088	107.074	92.6271	100.299
+ 5FUdR + TS siRNA	58.1852	53.9509	52.1005	53.2712	53.6232	54.9042	72.0769	72.2524	74.3023	27.8962	31.4198	29.6297	14.7454	14.83	13.9808
+ 5FUdR + TS siRNA	50.0441	48.562	41.7225	71.7869	69.7567	68.6624	50.9506	54.9411	50.676	38.5741	39.758	44.3891	33.4187	32.6893	41.3356
Figure 9	clone NC-3	clone NC-3	clone NC-3	clone 2-18	clone 2-18	clone 2-18
Control	103.285	102.206	94.5091	102.837	98.4164	98.7468
BRCA2	79.4512	78.6546	76.4753	71.5912	68.5692	69.4788
Control	72.828	62.3205	60.0666	60.6677	60.3404	58.9761
BRCA2	42.9706	43.0638	43.1677	46.4035	46.6181	47.1887
Figure 10A	In the paper
Figure 10B	Days of Treatment	control shRNA (clone NC-3)	SEM	Anti-IDO shRNA (Clone 2-18)	SEM
	0	100	7.70387	100	18.4173
	4	93.2523	11.5226	68.818	18.1996
	9	64.4974	4.98279	55.1236	7.64739
	14	58.9697	4.54803	70.916	12.8768
	25	88.1046	7.68452	106.771	15.9929
	30	73.4124	7.79491	60.3573	9.54902
	35	89.4151	8.08062	79.0448	8.05147
	38	116.517	13.171	96.9211	12.765
	43	165.342	15.2264	107.777	12.5533
	46	163.683	15.7748	93.3128	12.7846
	50	195.857	18.0772	96.8057	14.7669
Figure 10C	Days of Treatment	control shRNA (clone NC-3)	SEM	Anti-IDO shRNA (Clone 2-18)	SEM
	0	100	15.172	100	12.9229
	4	71.0174	10.4305	47.8969	11.6978
	9	46.036	4.25585	27.3855	3.83346
	14	39.198	5.56805	21.2097	4.08754
	25	70.9094	15.8592	51.5162	11.7245
	30	50.2642	10.4291	32.1095	1.74136
	35	69.3273	21.5494	30.0542	3.24964
	38	82.1289	17.2837	35.7753	2.28734
	43	92.8829	29.3122	45.8436	4.86352
	46	83.3692	23.6711	51.6875	3.90711
	50	106.299	28.217	46.2959	4.14355
